# Supplementary material for: The Prevalence of Disordered Eating Behaviours (DEBs) among Adolescent Female School Students in Riyadh, Saudi Arabia: A Cross-Sectional Study
Source: Nutrients. 2024 Jan 17;16(2):281. doi: 10.3390/nu16020281 (PMC10818681; doi:10.3390/nu16020281)
Supplement: Supplementary file 1 [file nutrients-16-00281-s001.zip]

Archive with 1 entries (1 files):
- nutrients-2811624-supplementary.pdf
